# Supplementary material for: Research on Anthocyanins from Rubus “Shuofeng” as Potential Antiproliferative and Apoptosis-Inducing Agents
Source: Foods. 2023 Mar 13;12(6):1216. doi: 10.3390/foods12061216 (PMC10048323; doi:10.3390/foods12061216)
Supplement: Supplementary file 1 [file foods-12-01216-s001.zip]

Archive with 1 entries (1 files):
- foods-2252997-supplementary.pdf
